# Supplementary material for: Sheathless CE-MS based metabolic profiling of kidney tissue section samples from a mouse model of Polycystic Kidney Disease
Source: Sci Rep. 2019 Jan 28;9:806. doi: 10.1038/s41598-018-37512-8 (PMC6349881; doi:10.1038/s41598-018-37512-8)
Supplement: Supplementary file 2 — Supplementary information - Dataset [file 41598_2018_37512_MOESM2_ESM.xlsx]

## Sheet: Supplementary information - Dat
Primary ID	Var_1	Var_2	Var_3	Var_4	Var_5	Var_6	Var_7	Var_8	Var_9	Var_10	Var_11	Var_12	Var_13	Var_14	Var_15	Var_16	Var_17	Var_18	Var_19	Var_20	Var_21	Var_22	Var_23	Var_24	Var_25	Var_26	Var_27	Var_28	Var_29	Var_30	Var_31	Var_32	Var_33	Var_34	Var_35	Var_36	Var_37	Var_38	Var_39	Var_40	Var_41	Var_42	Var_43	Var_44	Var_45	Var_46	Var_47	Var_48	Var_49
Var. Sec. ID:1	M148T1255	M147T1257	M162T1259	M123T1938	M267T1110	M139T586	M276T1070	M246T991	M204T976	M277T1070	M175T854	M191T1007	M151T1980	M176T854	M185T627	M186T626	M184T626	M217T1064	M262T1064	M205T976	M271T1140	M218T998	M130T1259	M219T998	M137T1942	M157T979	M164T921	M225T1449	M229T1066	M298T1076	M202T1933	M119T1372	M247T1339	M163T921	M115T1931	M268T1110	M210T961	M299T1075	M156T862	M153T1329	M142T1864	M170T878	M161T910	M171T878	M157T861	M133T1236	M120T1233	M184T1878	M192T1923
X.QC_1BDEN_MET_MS1_1pi_0pf_25kV_S1.A1_01_1973_ALIGNED	3895470	105868000	50701700	52301000	20845900	2297770	7700000	7745730	72200100	1115530	61164100	53362500	6260020	5314080	9573720	7564170	48569500	2795400	7513900	8998960	16928600	9139160	104693000	1065000	1356220	1799210	1703090	10698200	3476600	24594000	5642380	24522600	21042400	15157400	3468290	3321830	17429600	2809470	53574400	12119700	28922500	36687600	3363710	3264050	4728550	32629700	41079800	385616000	1747820
X.QC_2CDEN_MET_MS1_1pi_0pf_25kV_S1.A1_01_1985_ALIGNED	5690050	158050000	70776100	40711100	20720000	4030500	7476140	8010770	81624700	1174650	68413900	74182300	8306920	5805670	10097200	7927160	51112500	3012340	7485540	8836680	17377400	9230620	173678000	1083590	965096	1638430	1808450	8314700	3459950	23228800	4719790	27023600	23930800	15398000	2763010	3114750	16057900	2618630	55183200	11806000	48535200	34034600	3196770	3034790	4606150	31969400	38885000	278385000	1977640
X.QC_3ADEN_MET_MS1_1pi_0pf_25kV_S1.A1_01_1993_ALIGNED	3487180	105254000	55528700	51764300	21741100	2332160	7685520	8793100	68777400	1184330	56954600	70369100	7491750	5964950	10012600	7869340	51797000	3145240	8012690	9663450	22678900	10198700	160296000	1163600	1600910	1751450	1789770	12753100	3917650	17989100	6369710	28610800	25432200	16172900	2211750	3212850	18873800	2079120	49067100	8791800	16964300	36481300	3915180	3236650	4308330	27547800	32451600	385126000	1110520
X.QC_3BDEN_MET_MS1_1pi_0pf_25kV_S1.A1_01_1999_ALIGNED	3749060	102458000	47528500	52557400	21766200	1556970	6276030	8891580	75398400	967314	62766500	42368500	5758220	6211820	9900160	7867580	51791100	3602680	8185050	9967030	17633100	10416500	117068000	1188190	1487030	1892770	2169270	11249400	3756780	18788200	6283760	31184900	17343700	19516400	2417150	3336050	22137000	2158710	48607600	8564220	19938200	40797300	4651450	3482930	4252560	22105600	27205800	337347000	953747
X.QC_3CDEN_MET_MS1_1pi_0pf_25kV_S1.A1_01_2002_ALIGNED	3316310	66134500	51841900	45534200	23159300	1393420	5322700	8501940	76275600	868498	62964600	48433800	5662640	5707080	11261400	8938900	57814100	3234350	7068890	10320700	19602200	10154200	110382000	1214940	1097070	1957460	2258640	10740300	3950990	16980700	6267110	31393200	17330100	20244300	2414380	3537890	19085400	2017560	50496900	7823070	19069100	40926900	4758570	3731820	4508500	22345700	28271500	326002000	927775
X.QC_4ADEN_MET_MS1_1pi_0pf_25kV_S1.A1_01_2012_ALIGNED	3833560	103263000	56246600	51743000	20625800	2464550	7595110	8574040	69314300	1116790	58718700	50514900	8154170	5733000	6590640	5199150	33690900	3097730	7935110	8906550	18363400	9574070	164508000	1133770	1492950	1601200	1724860	13072700	3406130	20588300	5654380	27318500	25010100	15924900	2055990	3076890	17785900	2401920	48808100	8013020	20049000	36769900	3700850	3272870	4407730	25381300	28802400	396955000	1017360
X.QC_4BDEN_MET_MS1_1pi_0pf_25kV_S1.A1_01_2020_ALIGNED	3372840	93294300	51285400	56366900	21622500	1797720	7103810	8651530	69562300	976904	62378500	38151700	6752150	6242590	9686600	7710660	50111300	3271140	8197570	9356750	17412600	10177700	109229000	1188180	1907020	1718380	2041750	10019800	3514520	15325000	5918070	30831300	18584600	18300300	2338430	3235190	21623600	1686620	47850100	7240300	20750400	38055100	4708300	3472140	4339790	21742800	26716600	363790000	932225
X.QC_5ADEN_MET_MS1_1pi_0pf_25kV_S1.A1_01_2030_ALIGNED	3831840	105499000	56377000	60203800	20558600	1797860	7357530	9337680	67020200	1084430	58647400	44446700	7464720	6220530	7511330	5930180	38752400	3218380	7822100	9598100	17760600	10120000	172490000	1143020	1909110	1689840	2027390	12266100	3479100	16694000	6090320	31771800	20225200	18292600	2140260	3066860	19564900	1811920	45874900	7332290	23341300	36337000	4448730	3243530	4035330	21129800	25212100	420146000	1060110
X.QC_5BDEN_MET_MS1_1pi_0pf_25kV_S1.A1_01_2038_ALIGNED	3709100	105896000	56604300	62629400	19783100	1836450	6535090	8790950	75631500	853924	62765100	38225700	6131500	6194360	8610200	6905080	44759100	3310300	7661160	9632060	15690500	10186300	122450000	1222140	1897930	1833450	2329280	11438700	3121380	12817200	6697190	36654800	16542100	21635600	2591870	1696000	20355500	1470720	44474800	7873930	21872500	36356900	5012810	3246070	3725850	19715300	24980200	421275000	1064010
X.QC_6ADEN_MET_MS1_1pi_0pf_25kV_S1.A1_01_2041_ALIGNED	3626340	104283000	54776200	59368200	20402100	1727500	6564110	8928940	67616700	953287	60087600	43047300	6638920	6133780	9304070	7344100	48077700	3232020	7100950	9436620	15423800	10513000	161454000	1219780	1939300	1702110	2018660	10948100	3006440	15106900	5880170	30326600	16889300	18633900	1872110	3007970	18316700	1756040	44636000	6026870	20422800	35147500	4309200	3109380	3935680	19142800	22912200	421245000	946110
X.QC_6BDEN_MET_MS1_1pi_0pf_25kV_S1.A1_01_2047_ALIGNED	4223040	125367000	59303400	69060900	18714400	1462350	5591710	7608560	77948700	800603	69290800	31578200	5973600	6021160	10979000	8725260	56926900	3062160	6215910	9384430	14059000	9177850	163101000	1020350	2316600	1609080	2644030	9141140	2774360	11367200	6410430	39836900	12177900	23449900	1944980	2785610	15403900	1295040	35035300	5932120	12408600	30196000	4951410	2642720	2920060	13228900	17166500	503032000	985590
X.10A_MCK_DEN_MET_MS1_1pi_0pf_25kV_S1.A1_01_2015_ALIGNED	4495460	139740000	51776900	27692700	4771990	1547750	7972790	9854860	104840000	1148450	72091300	24778900	692316	5446210	5930900	4663080	30453900	1131990	10061500	12944400	3458000	12843900	189052000	1505460	1095570	1330160	2769980	9807700	2697590	8026690	3455520	30286400	16655900	26808900	2193140	652385	13426900	861990	49944500	12154600	14510500	36890600	3574890	3139900	4160820	20138300	23546700	526637000	374074
X.10B_MCK_DEN_MET_MS1_1pi_0pf_25kV_S1.A1_01_2032_ALIGNED	3861530	121974000	42040000	11413900	3069810	437725	7793960	7308820	68107500	1114290	100540000	15226.3	653344	9605620	3164640	2578070	16016300	1097690	8751710	7417040	2696340	27222400	188821000	3262190	752277	1335400	3520340	6126730	2068700	1390110	4142090	34896200	12721000	30838500	1984060	497055	17164300	337661	59097300	8872490	13965000	29539700	4528600	2461500	5057510	33890000	24611600	643920000	279081
X.10C_MCK_DEN_MET_MS1_1pi_0pf_25kV_S1.A1_01_1988_ALIGNED	5576730	171470000	113681000	67039600	2406280	4071310	10012900	10992300	126124000	1564680	55363400	22225000	696743	4307800	11009700	8644500	56206400	1549180	11925800	18924300	4654680	29774400	207819000	3539600	1456800	1596550	3072300	7976670	3356250	71571100	2295660	31657600	19528600	26695000	3421860	743315	5871100	8293190	48968900	18464400	44467800	38842800	3806620	3433330	4005540	19028900	27438900	280353000	702035
X.11A_2_Wt_DEN_MET_MS1_1pi_0pf_25kV_S1.A1_01_1969_ALIGNED	10450500	309921000	152591000	31918400	1205250	5467060	6679620	9234560	93095000	1148110	51357900	51808900	353162	4173750	11838500	9302090	66978600	735988	4711610	9685520	2289160	11720800	185894000	1406790	1002220	1417180	1433220	2482060	1582320	23176900	1260970	28395800	20854000	11472400	2350270	206557	21847900	2425520	51693200	4565570	48638900	28497400	6245990	2139300	4351060	23465900	38471000	217334000	583131
X.11B_Wt_DEN_MET_MS1_1pi_0pf_25kV_S1.A1_01_1995_ALIGNED	5430080	147089000	70468200	80684600	1858300	2447950	11040400	14665400	57141100	1699010	68563200	43185500	388989	6060250	10529700	8284960	54272300	1000740	6890530	6152070	4230940	4839500	211724000	587380	2153950	1987320	1834300	14872700	1940940	13838100	3784810	29674200	30740900	17543600	1505000	298387	14479000	1541570	53243000	9974850	14504000	36517900	7740680	3203790	4507740	19995500	25219400	177978000	392353
X.11C_Wt_DEN_MET_MS1_1pi_0pf_25kV_S1.A1_01_2025_ALIGNED	4913420	145051000	26512900	37771900	1581490	2195750	5831370	9078860	37698600	917387	90973800	5741730	533906	7189040	8803880	7073410	48490600	869224	3792740	3894820	1744200	3150190	240254000	382913	1419080	1754150	2314350	10097000	1335950	1819680	3550810	40845700	16537600	20446200	1102700	268569	177452000	234592	52085500	7146760	14181800	28805200	8503660	2431640	4267670	16432500	18246300	603749000	364375
X.12A_2_Wt_DEN_MET_MS1_1pi_0pf_25kV_S1.A1_01_1968_ALIGNED	10335000	299149000	151147000	34077500	3724570	7033640	7370890	9046960	104082000	1183520	49679200	130922000	901847	3787990	11944500	8994060	57745200	1507540	5238010	10911500	6087730	9714630	168910000	1135990	1127840	1658160	1505750	2326460	3316310	6759680	1938390	53465000	32392600	12846000	5926100	612203	12449100	823044	44000900	2152930	74177700	30252100	7362370	2650740	3533060	28916100	51885300	541864000	953342
X.12B_Wt_DEN_MET_MS1_1pi_0pf_25kV_S1.A1_01_2044_ALIGNED	3919890	136268000	69532800	23424700	3016290	635040	7329810	7896990	40315200	1113190	107534000	3000250	1165220	8754680	3808940	3093880	20529700	1406940	4239170	4151880	4186290	2287400	255400000	270196	1460490	1783790	2286540	9627570	2844930	4258640	5745030	56869100	26587500	21110000	2272690	492760	5682110	556717	47388500	12100000	17902300	27785400	10689700	2326860	3890260	20317700	20139300	709873000	536731
X.12C_Wt_DEN_MET_MS1_1pi_0pf_25kV_S1.A1_01_1998_ALIGNED	4476650	135879000	100198000	77890900	5023840	1555890	9962030	11150900	63295400	1496040	73063700	30759800	1570160	5866020	8198680	6625060	42006700	1922150	6856110	6737630	7692630	4058740	205073000	493740	2261060	2016350	1708090	12910400	3806500	15606100	5240100	41006800	40080500	15138500	3054000	760339	7774280	1860480	46389800	9872320	17760700	32320200	8198320	2806350	3796540	18345800	26047900	514502000	459204
X.13A_Wt_DEN_MET_MS1_1pi_0pf_25kV_S1.A1_01_1994_ALIGNED	4016880	124206000	155280000	77244300	5918490	2394320	8351930	14601800	100657000	1459950	63832000	318488	800603	5058200	10483500	8321750	50807900	1566970	7224880	11564500	15081700	4712220	195130000	591645	2061790	1566960	2178420	16487500	2545830	53954100	3966570	22295900	43665000	19554200	1894060	880901	17854900	6361950	46522200	8925560	20921600	36871300	2255070	3227550	3791630	16460700	27366900	274624000	336885
X.13B_2_Wt_DEN_MET_MS1_1pi_0pf_25kV_S1.A1_01_1971_ALIGNED	5501610	177465000	187281000	46830500	4571290	5525880	5694330	9751230	128017000	980542	41279600	52837600	661947	3203080	10200400	7657790	51595300	985349	6172480	13571500	9151750	10586100	172872000	1235920	1248450	1128240	1772490	3281280	2143670	18027000	1789550	41206300	37319200	14738000	2940520	657817	36198800	2322030	40789900	5239920	59804300	29230000	1707270	2482870	3388880	18215000	34708300	735194000	627969
X.13C_Wt_DEN_MET_MS1_1pi_0pf_25kV_S1.A1_01_2035_ALIGNED	4290010	126724000	68543900	34279000	6005010	663227	7609400	12811700	61301800	1235210	90699300	626520	575926	8115030	4989560	7262340	47038200	1570460	6572590	6611370	11458400	2039800	192376000	253285	2008550	1381970	2418140	11100900	3117990	5530210	5162220	45913200	30004000	22444600	1848380	895160	5277530	706858	54427800	15987300	18658700	33946700	2621820	2987880	4303860	23959100	29085200	575703000	296850
X.14A_2_Wt_DEN_MET_MS1_1pi_0pf_25kV_S1.A1_01_1967_ALIGNED	7219360	237033000	175279000	25492900	4172620	10440700	8092460	12769600	115631000	1241790	49751000	91582100	305157	3759520	15506800	12000200	79636700	741914	4960860	12136100	11203100	8550020	126363000	997328	1092250	1015730	1827510	2068920	2266890	12743400	1350320	41928400	32056300	15550800	2348580	644793	257615000	1564490	51583500	1352410	97909500	41892200	1437540	3747530	4284030	28287700	51327400	415956000	636808
X.14B_Wt_DEN_MET_MS1_1pi_0pf_25kV_S1.A1_01_2006_ALIGNED	2819680	106177000	58536300	46828900	5924420	3788210	9530500	17798800	47741000	1626400	70376000	9107930	564677	6012860	18193400	14412500	94566100	1103060	5129600	5098960	12041400	1206570	164537000	154767	1504410	1359080	2104920	16426300	2566520	3733250	4030950	37444700	31632000	19051900	1005160	843754	7105210	464978	52675100	9768310	24198600	48839400	1840720	4171350	4399880	21020400	29091700	240785000	391736
X.14C_Wt_DEN_MET_MS1_1pi_0pf_25kV_S1.A1_01_2007_ALIGNED	3042490	97511800	34790800	50503200	4252420	2178810	7608110	14067300	47675700	1153880	78861200	4795490	483252	6246380	12162000	9797960	63656000	899829	4742070	5015930	9680960	2285860	164822000	296976	1285000	993727	2168100	12883700	2039730	2768570	3788210	38648400	8924680	19419400	1020610	668918	27564900	360463	52856800	9578270	17102600	42528800	1880310	3732150	4236390	17937000	23197300	731735000	334662
X.15A_2_Wt_DEN_MET_MS1_1pi_0pf_25kV_S1.A1_01_1975_ALIGNED	4532210	149183000	86211600	78487400	6434140	5495130	8701520	4986080	109059000	1356220	46519400	20293500	779940	3671600	12109200	9621760	61737600	1651000	6640440	13679000	8770600	17117000	152815000	2029540	1609370	1279290	2144590	4018060	2303030	30933900	3926500	17855100	12893400	19580900	3551190	874765	26462000	3454550	85602900	4905910	32217100	54784200	2768070	4827640	7592140	13690200	36968200	243441000	284608
X.15B_Wt_DEN_MET_MS1_1pi_0pf_25kV_S1.A1_01_2045_ALIGNED	3935800	139586000	60005400	24013900	6418320	898021	7572360	4712160	53069600	1064000	72993500	5544620	718347	6353950	7841510	6337170	40882000	1271360	5166990	5764520	7757910	1738900	214852000	200057	1626400	1242730	3335810	3868240	2001570	8475510	6205070	55753300	7719270	30287600	1955680	970996	3070690	990084	82775700	18297600	16302800	52773000	4397390	4704070	7171730	20536600	19930800	528267000	191690
X.15C_Wt_DEN_MET_MS1_1pi_0pf_25kV_S1.A1_01_2036_ALIGNED	4441650	144321000	50736000	29125400	6474520	1166970	6257430	4223670	48220700	936861	86814600	3212550	754406	7039670	9491490	7548120	49447200	1264910	4551420	5085320	7066650	2278120	281511000	268468	1221840	1285320	3451680	3818170	2176910	5943750	6970190	64249800	6822280	31678800	1934120	897416	5493660	737295	54697600	16031000	15131400	57550100	4459910	5059750	4546510	16127400	14989100	643451000	185141
X.16A_ESCK_DEN_MET_MS1_1pi_0pf_25kV_S1.A1_01_2009_ALIGNED	2360780	80989400	45927500	15932500	29431900	1083230	6969190	2114010	78883600	1070150	64576100	64583300	8889480	5871730	3917370	3138940	20184300	5860240	3587120	9575260	25539900	6609250	122478000	789694	869956	1781320	1268280	12951800	2177100	25206200	8094760	19379100	15404500	10928900	2594700	4344620	3738690	2891170	56358200	3351370	19462200	38403900	2766100	3383300	4950960	21433400	28980400	487817000	1569930
X.16B_ESCK_DEN_MET_MS1_1pi_0pf_25kV_S1.A1_01_2005_ALIGNED	1986660	74586400	45910800	15561800	28136100	789467	6542220	1930100	78949700	913690	69735200	76730400	9998940	5838720	3806450	3153870	19469900	5092180	3304490	9471320	22335200	6483010	93566000	734604	838413	1685730	1136640	12994100	2278260	35567900	7015410	17916500	13369700	10643200	2132720	4157480	2116600	4095510	52073800	2688590	23949800	37615900	2765150	3318730	4340330	20927500	25082700	573909000	1623960
X.16C_ESCK_DEN_MET_MS1_1pi_0pf_25kV_S1.A1_01_2031_ALIGNED	2046420	69280200	40101000	5009770	31360200	154484	6068880	1675380	91724800	858118	86418400	1974270	16427000	6979210	1288900	1097260	6541310	5797480	3394520	9940320	24221400	6551510	7892810	743377	917285	1891890	1377700	6657300	1996730	44514500	10031900	20976000	7673120	13022000	2193090	4643320	3345460	5140280	52284900	4406330	10621600	36887100	3572130	3225530	4333020	15871000	18002300	813405000	800604
X.17A_ESCK_DEN_MET_MS1_1pi_0pf_25kV_S1.A1_01_2037_ALIGNED	2575980	79739600	19148900	4068070	39980400	1572340	2940310	981949	84057200	464359	94854600	12814100	27624300	7757730	735213	689459	3036930	6418180	2118840	8593130	27084000	3493380	43592.3	446891	856803	1662330	1266790	7167330	1232120	29649700	12980900	20359900	4476880	10513200	1076650	5964170	56909100	3367590	53221900	3156630	15368800	30003000	1048810	2618110	4373360	16082900	16359400	1047480000	1933720
X.17B_ESCK_DEN_MET_MS1_1pi_0pf_25kV_S1.A1_01_1989_ALIGNED	3830310	118466000	30511900	32761600	54595800	1084960	6309570	1651340	78170100	958350	69875000	81471900	15976600	7507090	5474080	4351740	27973500	8181660	4068630	11243100	40416600	5566410	132055000	639092	1090150	2293950	1030900	18254700	2341900	2005040	10464000	15823100	17972800	9131800	1756170	8095930	15356600	303600	69130400	261233	36491000	42838600	1379850	3880760	6388110	39929200	47026700	514225000	4976930
X.17C_ESCK_DEN_MET_MS1_1pi_0pf_25kV_S1.A1_01_1997_ALIGNED	2407340	80171300	22255100	8672770	37529200	402755	2715490	920532	89087700	477596	85274500	37608100	28718900	6769670	1593870	616110	7814870	5942990	3010620	9440670	28045500	4832970	131986000	580996	870181	1638680	1061360	8392390	1527590	10872400	12210800	16989200	6252480	9093300	1112520	5574020	2476290	1342130	57707500	1748670	12106700	32419300	1157740	2866280	4798740	18302900	21227900	252735000	1599320
X.18A_ESCK_DEN_MET_MS1_1pi_0pf_25kV_S1.A1_01_1991_ALIGNED	3824170	105490000	31009100	14005300	22485100	1204190	5205070	1155770	106430000	776201	70781500	38138400	20679100	5675320	3556220	1777100	11230500	6533650	3064280	13503900	31674200	4879740	139358000	612293	1002490	2002930	953594	11474500	3115860	26830800	9041980	21118700	8783290	8851560	618566	5931640	2601620	3080320	66651400	2477380	20658300	55602900	1223920	4884680	5468940	26960600	35741400	779732000	3793010
X.18B_ESCK_DEN_MET_MS1_1pi_0pf_25kV_S1.A1_01_2043_ALIGNED	1887660	66616800	14743700	4501780	40051500	1468590	4596960	1025430	88667100	615613	83418400	1545640	19701200	8265880	3143650	1684920	16681300	6967720	2691420	10467600	25434600	3272910	119249000	400895	726806	1769210	1330230	10961600	2793030	10965600	12235300	23293100	4835290	11770500	718030	5714280	2046340	1251600	58324700	5139620	13620400	45875200	1604770	4070260	5107390	25569900	28769700	631870000	2393110
X.18C_ESCK_DEN_MET_MS1_1pi_0pf_25kV_S1.A1_01_2023_ALIGNED	2308460	73595100	17352500	9124730	37369100	2047630	4774890	1169010	90554200	692974	65804700	104509000	18157600	5934580	2983400	972902	7685690	5748020	2811400	11608000	25561800	4371360	107248000	545042	739822	1811660	1076500	12225900	3104560	7712560	11078800	20841100	6507180	9539280	642236	5581990	5121020	883705	59119300	457538	14931400	50280200	1395240	4493890	5129740	18794800	24982600	597437000	2624400
X.19A_ESCK_DEN_MET_MS1_1pi_0pf_25kV_S1.A1_01_2013_ALIGNED	1278320	48519600	33320500	11902200	36891200	268269	3198550	1428570	70188800	511756	65031900	4465550	22912400	5034220	576946	618147	3297200	4801930	2636320	7340500	30197600	2870370	96694300	375504	1115610	1366220	1064180	10208800	1302390	8131070	9314000	20559500	8542880	10706800	1895500	5459960	5351680	1147920	40450100	7408810	14977300	27101800	3975710	2391550	3260170	16717600	16381000	868082000	1270300
X.19B_ESCK_DEN_MET_MS1_1pi_0pf_25kV_S1.A1_01_2033_ALIGNED	2055630	73560000	45871200	14334900	52335000	650258	4300660	2386770	80708000	698982	69458900	10410800	16869500	5870800	2509170	2017590	13295700	7558030	3134610	9402490	41117200	5518460	137283000	649894	903399	1776460	1434750	11965900	1463500	46534900	10890400	23268300	10507800	12491400	2037390	7785430	10398800	5379620	47057600	5810320	13129000	34982500	4547050	3078200	3864070	14156800	16575300	592047000	1126410
X.19C_ESCK_DEN_MET_MS1_1pi_0pf_25kV_S1.A1_01_1978_ALIGNED	3192360	99601500	64603200	24994300	42879100	1230050	3670800	1758320	97964700	647272	43410700	291208000	20463000	3418450	1242770	1973970	11774600	5103810	2914580	10386300	34981300	7945060	103535000	990753	1062570	1409980	960035	4524900	1609500	10169000	6150230	18085400	8740360	7610230	2576750	6464970	3390450	1941720	42584000	229697	24577400	27445500	3372700	2500760	3407670	15636100	19547300	690337000	1695410
X.1A_t0_DEN_MET_MS1_1pi_0pf_25kV_S1.A1_01_1980_ALIGNED	7343290	188829000	79562200	71691900	3588270	5491760	5809310	14487300	98346400	958828	71209500	108042000	298099	5757410	14003900	11101400	71729100	1024240	9783460	11803900	13900000	7488490	236261000	880283	1498560	1374700	1990920	8124210	6338050	5370380	3245560	30979300	47945400	18203300	2695740	559629	98128200	667559	52715700	3273950	49369500	20982800	3820010	1765670	4299370	21132300	37434900	663064000	846559
X.1B_t0_DEN_MET_MS1_1pi_0pf_25kV_S1.A1_01_1976_ALIGNED	6559310	208440000	95356100	41833500	2594080	1793450	3897160	10134900	120231000	637991	63216600	119270000	308129	4958610	8061030	6363590	40616800	798336	8568670	12903200	8788450	12534900	203153000	1419090	996325	960964	1871680	3211910	3951830	16932700	2355210	34295300	20581500	17113200	2256910	419947	7380010	1987490	42978700	3980240	35461800	16650600	4091750	1486860	3416830	15466700	28479600	352986000	566855
X.1C_t0_DEN_MET_MS1_1pi_0pf_25kV_S1.A1_01_2017_ALIGNED	5359890	157233000	65175000	27838900	2178040	687446	3927010	7821100	55644500	613540	91580100	2282190	423645	7029010	3213020	2529550	16296600	894603	7392130	5786830	8225150	18772600	241118000	2110090	852124	1036690	2157550	4032380	3518340	2411300	4689950	32834800	25936500	21404400	2034990	346874	10922300	337973	46346800	9781590	15883600	14068300	4756680	1305350	3700370	19675400	20651100	842569000	477197
X.20A_ESCK_DEN_MET_MS1_1pi_0pf_25kV_S1.A1_01_2046_ALIGNED	3315540	92405400	48470900	5000900	42021400	429963	4826390	1241550	73509500	705687	72069600	9016160	11977800	8130260	4689710	3759380	24338200	6547270	4249820	11003300	23970400	5061500	104230000	555023	737473	3675890	1304550	14119200	1539410	25819200	10803600	30793400	4621220	12396700	1620660	6362200	4994320	2995850	52993200	4809770	23343700	47515100	6143440	4941960	5132250	28339800	37899800	221263000	3151110
X.20B_ESCK_DEN_MET_MS1_1pi_0pf_25kV_S1.A1_01_1996_ALIGNED	3000120	89762500	42535400	11313100	45438800	1038420	6394380	1165460	80761000	975936	62273300	108759000	13688200	6357600	3382910	1059340	6939940	6046850	5154390	11358300	30240100	6323300	130480000	760485	725806	3215760	1023930	12388800	1535430	15361900	12520500	32408000	6727950	9475340	1448830	6816400	2651650	1693240	49053400	585629	11978600	48180100	5627660	4474700	4324940	18419500	26684900	482840000	2278580
X.20C_ESCK_DEN_MET_MS1_1pi_0pf_25kV_S1.A1_01_2042_ALIGNED	2406950	69315400	34253300	1942380	39285600	290743	4734300	1028960	73192100	658261	75805500	7888020	16469800	6369080	1108270	1102030	5377320	5153470	3877600	9275770	25759300	4535660	118848000	500099	593968	2646760	1021010	7864840	1070170	19201300	11234800	29742900	4243020	9951630	971729	5817310	3367470	2200040	45385200	4058260	10368300	41315500	4626610	3639910	3888990	16769300	19442700	591209000	1313290
X.2A_t0_DEN_MET_MS1_1pi_0pf_25kV_S1.A1_01_2028_ALIGNED	5162070	157487000	65567800	35823500	2155600	2240520	2741580	4116650	54662900	469920	91645400	5237020	266834	7174940	4360760	3616080	22260100	821879	8996230	5707810	4657700	3192940	241628000	430214	1031010	1330200	2454960	9647510	4969460	11221900	4094350	39784900	23633300	22041100	1415280	365745	11415500	1375540	41633400	11348300	18664000	10393400	1104800	949786	3614480	18754300	24103600	778746000	769766
X.2B_2_t0_DEN_MET_MS1_1pi_0pf_25kV_S1.A1_01_1965_ALIGNED	13115500	465595000	169567000	20715600	2373990	9649370	4354420	5696890	190229000	737025	86792600	285454000	115981	6117950	21237300	16510400	105353000	893304	12062100	19740200	6780060	14619600	459837000	1651620	1012350	1464960	2509500	1565050	8279680	14764900	1384300	43522200	40207100	20359900	3679280	387291	8116160	1858340	58052400	844992	107172000	12105700	1014910	1101670	4171570	35102700	70944100	507408000	970704
X.2C_t0_DEN_MET_MS1_1pi_0pf_25kV_S1.A1_01_1990_ALIGNED	5911140	162166000	84768700	58174200	1397030	1908490	2767900	3359120	91705300	447335	34027600	5387290	312992	4943420	4476760	3636390	23251400	712693	10065700	9650680	4779280	25319000	200292000	3089790	1155070	1091240	2096930	6033400	4801150	6299460	4023580	38910200	19338700	19053700	1906850	296376	12295600	965505	34177900	9547640	29013500	9039470	1191630	854557	2792130	18629900	26888800	388428000	675875
X.3A_t0_DEN_MET_MS1_1pi_0pf_25kV_S1.A1_01_2014_ALIGNED	7187000	209103000	43419800	47609400	1653640	1297270	2221750	3746860	26741800	415525	77881000	8258410	417642	6116470	4430930	3673440	23957400	567470	9538410	2841540	4371630	5239060	309228000	644723	1037120	746046	2272120	5502410	3985260	2957590	3722540	65158000	24782000	21387800	1590730	258093	12054500	413964	53326900	7636050	22523400	11790700	1199830	1090930	4174040	25203800	21431200	1321920000	508082
X.3B_t0_DEN_MET_MS1_1pi_0pf_25kV_S1.A1_01_2026_ALIGNED	5703510	156388000	18262600	31530800	1143570	1618900	1585140	2782080	24773700	354947	116631000	1955650	492007	8681840	3356960	3324080	18367600	679725	7580940	2622050	3207320	14244800	251151000	1795820	402723	666073	3027950	2701560	3506110	1846140	4416690	78781500	3047020	25182900	1555760	214627	36764400	310668	51586900	4406510	13131200	10683700	1380410	990187	4435950	22740100	13974000	546496000	439899
X.3C_2_t0_DEN_MET_MS1_1pi_0pf_25kV_S1.A1_01_2010_ALIGNED	6496680	168938000	51649400	68720300	1687030	2108630	2970880	4332070	35680200	512628	77363800	5292120	323336	5986370	8682850	6940890	44235500	564504	11551900	3758330	5991320	8660050	297494000	1060470	1361800	792668	2317810	6446890	4411340	2848600	4143690	58118800	28581800	22244800	1501100	292084	32588800	403099	48923800	8709430	19027500	12169700	1099050	1111070	4062380	20275400	17885200	358517000	351416
X.4A_t0_DEN_MET_MS1_1pi_0pf_25kV_S1.A1_01_2018_ALIGNED	5552960	174926000	45534600	34992200	1503180	2555100	3700410	7054080	38299200	602681	94217900	3907640	195808	7416380	5929350	4734790	30428800	649922	8543190	4032880	5470160	5268630	222595000	602029	836804	902578	1987230	5957750	5923710	3567850	4306240	30114600	32240200	18906400	1717560	263045	10110800	476499	51240400	12551800	14996400	13522800	1163640	1167480	4145580	24393200	26146500	741380000	414340
X.4B_t0_DEN_MET_MS1_1pi_0pf_25kV_S1.A1_01_2034_ALIGNED	6672300	175418000	50714400	33240300	1348420	1028210	4821900	7538610	45103100	722325	114983000	10742.1	126363	9979680	7568220	5723830	38139600	882367	8925540	4783470	5895830	11230500	243885000	1340790	957721	1014810	2598660	6575150	7060390	2774640	5377060	41783000	28231900	23465000	1741520	232060	5939680	362011	57607300	11492300	19230800	14082400	1600260	1134550	4747570	35030200	29398900	785730000	549646
X.4C_t0_DEN_MET_MS1_1pi_0pf_25kV_S1.A1_01_2008_ALIGNED	6402140	158986000	64009900	43793000	1140520	1169950	3561070	6426010	35112200	649616	90913000	35675.1	140148	6524500	6589330	5272060	33764900	676037	8487230	3641520	5346270	12180400	242572000	1384980	993692	907645	2174650	7421610	6122360	2364390	4386340	31239400	21064100	19564700	1651440	216001	7546330	334157	43548700	9409320	24264700	12605000	1296030	979046	3520550	22138000	23253600	772060000	651023
X.5A_t0_DEN_MET_MS1_1pi_0pf_25kV_S1.A1_01_1977_ALIGNED	8370810	242477000	62283100	63815300	1505220	1338240	3189770	3257250	141578000	592595	63775200	30542100	299683	5090860	9539760	7750370	46643800	733417	15565500	14990700	3839830	14312600	221280000	1790000	1393640	632460	2215360	4182260	5846810	13460200	2914760	37232300	10739100	17954700	2802970	255738	11048400	1695440	35300500	2609560	45712700	11688600	1283740	1050540	2764830	15681400	26883300	371465000	771415
X.5B_2_t0_DEN_MET_MS1_1pi_0pf_25kV_S1.A1_01_1970_ALIGNED	9820740	278851000	120801000	16441300	1241480	9010460	2585430	3005180	112518000	471992	51639600	57030700	141681	4102590	14842500	11651000	74743700	517236	10922200	11379500	3185290	9632570	178339000	1215250	578529	561499	1673850	1756350	4443640	21707500	1669000	31775100	17220200	14481700	2623230	231251	27963300	2489010	34609300	2040680	56001500	9596730	952115	903330	2639170	16626900	32571200	288481000	692785
X.5C_t0_DEN_MET_MS1_1pi_0pf_25kV_S1.A1_01_1986_ALIGNED	9635500	257208000	69108800	62912200	2244680	8624070	4599780	4604800	94069100	781370	74857400	63823200	234967	5723770	14226400	11059900	72251600	758653	15427300	9833060	5140900	7655750	220308000	910842	1272280	831442	2078320	4238110	6095020	5262650	3293960	34030900	16147100	19776900	3180070	370825	10352800	672116	43785500	3959110	67418300	13132400	1026780	1194770	3458110	22024300	33845800	533621000	1074860
X.6A_MCK_DEN_MET_MS1_1pi_0pf_25kV_S1.A1_01_1987_ALIGNED	4770830	143421000	111633000	67033300	5011010	2285090	6714710	10315100	93595700	1115810	38374000	101349000	1498350	2951280	7062540	5724640	35696400	1434230	8273810	10784800	3042060	20958000	143933000	2431980	1498110	2251070	2065500	3454250	3033830	13521200	3076890	32760300	15153500	17997700	7595350	772595	9578040	1603760	39064100	7225330	30944500	39012400	5881710	3310630	3027680	16128200	24915800	273619000	591949
X.6B_2_MCK_DEN_MET_MS1_1pi_0pf_25kV_S1.A1_01_1966_ALIGNED	5757480	199402000	152642000	6587610	1851460	10634400	2262000	3613200	171577000	550315	19634300	227878000	1248580	1519850	171263	2612700	13077400	691130	6736280	17974900	1532790	35943100	91262600	4170360	215979	1185240	1994640	400299	1951280	33824000	2433770	47693400	2764760	15591300	8305510	296494	16019800	4654180	24986100	1065530	21787300	27919900	8908300	2401680	2052520	12718200	23860100	248493000	327952
X.6C_MCK_DEN_MET_MS1_1pi_0pf_25kV_S1.A1_01_2029_ALIGNED	3331540	111837000	55842400	30753600	5287140	1832340	7051270	11976500	49803400	1117880	63110300	6848660	940213	6062280	7703870	6142950	39452700	1540950	9180650	5390630	3119460	8540430	187856000	1018020	1170360	2512910	2168060	12566100	3037780	5098040	4565680	33632800	13841700	20305500	4220650	694592	6636960	612444	47775000	13866800	22636000	42754800	6667330	4154290	4094860	21896300	25231200	308319000	623035
X.7A_MCK_DEN_MET_MS1_1pi_0pf_25kV_S1.A1_01_2027_ALIGNED	3391270	105026000	53373200	28361100	3698220	1462850	4938020	12833400	48162300	808232	78130500	3744420	556522	6503590	3920270	3249970	20235300	695581	5846880	5178320	4093230	21466900	181651000	2544780	688452	1269310	2175030	9983780	2652670	1554060	5071780	36639900	12339400	19593100	1518250	595870	45806000	202505	50203000	9655130	19688200	39059100	6286310	3429150	4228420	27469100	23596600	508185000	330986
X.7B_2_MCK_DEN_MET_MS1_1pi_0pf_25kV_S1.A1_01_2011_ALIGNED	3717050	116275000	78703700	45943800	3985930	1772160	4282420	11844200	74416600	750102	59693000	21476600	780663	4640140	5545020	2584950	28596300	848748	6788640	7916050	4327840	8837950	133211000	932303	977353	1154960	2247250	7388040	1899220	9080370	5315890	44118500	12983500	20183500	1976750	642938	19726200	943574	44691300	10585000	18436500	43250600	6767620	3766320	3469710	16681100	19364300	573294000	302512
X.7C_MCK_DEN_MET_MS1_1pi_0pf_25kV_S1.A1_01_2019_ALIGNED	4161910	121275000	76066600	42100500	5957730	1997130	6331380	19328100	69305200	1033510	59983800	46702600	542576	5046000	6496170	5129060	33277500	172549	7630560	8425820	5664140	3999170	192226000	447434	1042110	1498930	2212370	14590100	3603120	13879500	5737420	38630800	19577200	21288300	1942120	766584	4751390	1670420	50194300	9232730	20703000	51591100	6620360	4763080	4301770	21089800	28153200	156383000	439064
X.8A_MCK_DEN_MET_MS1_1pi_0pf_25kV_S1.A1_01_2024_ALIGNED	3212930	105783000	27221000	33117100	5917220	1033320	6184550	15612500	57760800	999448	72280600	3300070	2515470	6923540	4227550	3470970	21823900	1138240	14527400	7121910	4469210	21463200	178532000	2562570	1255400	2004680	2552720	17579400	2066120	1967250	3688880	34959400	17220700	22848300	820785	953551	3138660	291961	51885700	12598000	32090200	38818700	6383250	3419270	4517150	30466200	26136300	176942000	655371
X.8C_MCK_DEN_MET_MS1_1pi_0pf_25kV_S1.A1_01_1979_ALIGNED	3912070	124852000	89447600	61379600	7068480	1735850	6114140	15607800	118065000	1008360	33249700	103967000	3112950	2613450	5127060	4047310	25924000	1159940	18356500	14663000	5199070	30022100	131595000	3549940	1383690	1803680	2431670	8045750	1974280	9025560	2620970	34090400	20562600	22015400	1498240	1006960	17803300	1006910	42224400	6527280	33439700	42650000	7179570	3757890	3344000	13586000	18991500	418879000	419544
X.9A_MCK_DEN_MET_MS1_1pi_0pf_25kV_S1.A1_01_2016_ALIGNED	4900290	148040000	41383800	31178900	3163330	1654200	7905170	7710520	82023500	1166620	59863800	14771700	803566	4505010	5487740	4415400	28296500	989781	8691880	8998630	2492830	5508730	191078000	683846	857651	1259000	2621180	11038200	962748	6976920	3336810	33091800	15212400	24751200	1375130	486211	21557700	867201	46625200	13051600	23175500	33891300	2943820	2956270	3778860	15646600	18411000	596263000	285898
X.9B_3_MCK_DEN_MET_MS1_1pi_0pf_25kV_S1.A1_01_1984_ALIGNED	16720100	337495000	164753000	25553900	1152170	1829870	84155.1	3761830	167346000	501004	26396100	393927	1811360	2979490	335029	9923730	4427540	2043180	4638300	13713700	2629720	21561800	259375000	2840050	1659390	1397310	3460440	3230470	2371840	16845700	2379450	53681500	1076930	33829100	8366510	679715	3936720	2795480	33197300	8044400	71744700	20447900	2435830	2358150	3096020	21266700	23274500	1416880000	1965370
X.9C_MCK_DEN_MET_MS1_1pi_0pf_25kV_S1.A1_01_1992_ALIGNED	6007480	163518000	79496100	57901900	3574560	3992940	12648000	9445160	103390000	1891850	60951000	5614020	712761	4737810	14983200	11305600	77776300	1234870	11811600	12300300	4001910	40345100	198939000	4843600	547844	1590910	2923530	9616500	2865930	7903400	950609	34068800	20214600	26271600	1791700	538599	7946940	793689	52433900	18909200	22137600	36474100	3968830	3227730	4286530	20272900	23956900	258476000	81662.4
[truncated: 63 more columns]
